# Supplementary material for: Defective synaptic transmission causes disease signs in a mouse model of juvenile neuronal ceroid lipofuscinosis
Source: eLife. 2017 Nov 14;6:e28685. doi: 10.7554/eLife.28685 (PMC5724993; doi:10.7554/eLife.28685)
Supplement: Supplementary file 1. — List of all animal groups used in the study including animal number and the experiments in which they were included. Note that not all animals in the list were finally included in the analysis (e.g. mice were allocated to different tests, exclusion due to unstable recordings or insufficient quality criteria for neurophysiology etc.). The exact number of mice used in the respective experiment is given in the figure legends. Cln3Δex1-6 mice and age-matched littermates where allocated in a randomized way to the respective groups before starting the experiments by a blinded member of the laboratory. [file elife-28685-supp1.xlsx]

## Sheet: Tabelle2
Group	n: cln3-/-/cln3+/+	Experiments	Age
1	21/18	Escape test (7 months + 14 months) EPM (7 months + 14 months) OF (7 months + 14 months) Rope climb. (7 months + 14 months) RotaRod (7 months + 14 months) FC (14 months) H-Reflex (7 months + 14 months) DRP (7 months + 14 months) Spinal cord interneurons	7 months + 14 months
2	5/7	Amygdala electrophysiology	14 months
3	13/12	Hippocampus electrophysiology	14 months
4	8/7	Interneuron (Amygdala/Hippocampus)	14 months
5	12/12	Cerebellum SU recordings	14 months
6	12/17	Escape test (7 months + 14 months) EPM (7 months + 14 months) OF (7 months + 14 months) Rope climb. (7 months + 14 months) RotaRod (7 months + 14 months) FC (14 months) Amygdala electrophysiology Hippocampus electrophysiology	7 months + 14 months
Σ	71/73
(DRP = dorsal root potential; EPM = elevated plus maze; OF = open field test; SU = single unit)

## Sheet: Tabelle1
		wt				ko
	3	7 Monat		14		3	7		14
Petri		7	7 g1	9			11		9
OF/EPM				18					20
Münster				?					?
Amy Färbung				6					6
				10					10
HC Ephys				11					12
HC Färbung				8					7
Rope		17		10			18		9
RotaRod	10	17		10		15	18		9
H-Reflex		11		16			14		13
		8		10			8		10
Bort Facs		5					6
IgG depo
	n Cln3-/-/cln3+/+	Experiments	Age	Hsotology
Group 1	11/7	Petri dish (7 months) Rope climb. (7 months) RotaRod (3 + 7 months) H-Reflex (7months) DRP (7 Months)	7 months	Spinal cord interneurons
Group 2	10/10	Petri dish (14 months) Rope climb. (7 + 14 months) RotaRod (3 + 7 + 14 months) H-Reflex ( 14 months) Fear condotioning (14 months) DRP (7 Months)	14 months	-
Group 3	12/12	Cerebellum SU recordings	14 months	-
Group 4	8/7	-	14 months	Interneuron (Amygdala/Hippocampus)
Group 5	5/6	Bortezomib treatment (short) FACS Analysis	8 months
Group 6	9/10	Bortezomib treatment (long) RotaRod	14 months
Group 7	10/10	Bortezomib treatment (long) RotaRod EPM OF	14 months
Group 8	13/12	Hippocampus electrophysiology	14 months
Group 9	5/7	Amygdala electrophysiology	12-14 months
	83/81
