# Supplementary material for: Defective synaptic transmission causes disease signs in a mouse model of juvenile neuronal ceroid lipofuscinosis
Source: eLife. 2017 Nov 14;6:e28685. doi: 10.7554/eLife.28685 (PMC5724993; doi:10.7554/eLife.28685)
Supplement: Supplementary file 2. — Table containing information regarding distribution, statistical analysis method, exact p values, n-values and number of biological replicates, mean, SD, SEM, median and confidence intervals, and Cohen’s d effect size for all experiments. [file elife-28685-supp2.xlsx]

## Sheet: Tabelle1
Figure	Figurepanel	Graph	Distribution [ND: normal distributed; non-ND: non-normal distributet]	Statistical test	P (exact)			Mean		SD		SEM		Median		0.25		0.75		Chohens` d
						N [cln3-/- / cln3+/+]	n [cln3-/- / cln3+/+]	cln3-/-	cln3+/+	cln3-/-	cln3+/+	cln3-/-	cln3+/+	cln3-/-	cln3+/+	cln3-/-	cln3+/+	cln3-/-	cln3+/+
1	a	Dishtest escpace time 7 mon [s]	non-ND	Mann-Whitney Test	0.04	15 / 14	-	-	-	-	-	-	-	25	15.5	13	10	60	20.75	0.87734
1	a	Dishtest escpace time 14 mon [s]	non-ND	Mann-Whitney Test	0.007	16 / 18	-	-	-	-	-	-	-	46.875	32.625	20.188	28.375	38.25	53.75	1.13836
1	b	Open field center visits 14 months [n]	non-ND	Mann-Whitney Test	0.006	18 / 20	-	-	-	-	-	-	-	1	3	0	1.25	2	8.5	0.980534
1	b	Open field center visits 14 months [time %]	non-ND	Mann-Whitney Test	0.012	18 / 20	-	-	-	-	-	-	-	0.829	2.875	0	0.707	2.05	8.011	0.765588
1	c	EPM time closed arm 14 months [%]	ND	t-test	0.00936	18 / 20	-	59.222	48.073	14.169	10.782	3.34	2.411	-	-	-	-	-	-	0.892021
1	c	EPM open arm visits 14 months [n]	ND	t-test	0.012	18 / 20	-	5.944	9.3	3.226	4.426	0.76	0.99	-	-	-	-	-	-	0.859289
1	c	EPM open arm distance 14 months [cm]	non-ND	Mann-Whitney Test	0.037	18 / 20	-	-	-	-	-	-	-	29.04	75.43	3.265	36.565	109.868	213.165	0.63295
1	c	EPM Stretching 14 months [n]	ND	t-test	0.0238	18 / 20	-	4.944	6.6	2.461	1.847	0.58	0.413	-	-	-	-	-	-	0.767087
2	b	Amygdala mIPSC amplitude [pA]	ND	t-test	1	7 / 7	32 / 27	28.2	29.2	11.69	8.49	2.1	1.6	-	-	-	-	-	-	0.0965833
2	b	Amygdala mIPSC frequency [Hz]	ND	t-test	0.046	7 / 7	32 / 27	1.9	2.4	0.78	0.88	0.1	0.2	-	-	-	-	-	-	0.604511
2	c	Amygdala sIPSC amplitude [pA]	ND	t-test	0.44	7 / 7	33 / 33	29.9	37.3	12.31	13.37	2.2	2.3	-	-	-	-	-	-	0.575834
2	c	Amygdala sIPSC frequency [Hz]	ND	t-test	0.0001	7 / 7	33 / 33	2.1	3.6	0.9	1.72	0.2	0.3	-	-	-	-	-	-	1.09277
2	d	Amygdala eIPSC amplitude [pA]	ND	t-test	0.001	7 / 7	28 / 25	57	186	54.5	190.5	10	38	-	-	-	-	-	-	0.940278
2	e	Amygdala mEPSC amplitude [pA]	ND	t-test	0.21	7 / 6	27 / 23	14.7	17.2	7.18	6.19	1.4	1.3	-	-	-	-	-	-	0.370683
2	e	Amygdala mEPSC frequency [Hz]	ND	t-test	0.042	7 / 6	27 / 23	1.5	1.9	0.62	0.69	0.1	0.1	-	-	-	-	-	-	0.612543
2	f	Amygdala sEPSC amplitude [pA]	ND	t-test	0.9	7 / 6	33 / 27	13.9	14	7.11	6.53	1.2	1.3	-	-	-	-	-	-	0.0145856
2	f	Amygdala sEPSC frequency [Hz]	ND	t-test	0.0002	7 / 6	33 / 27	1.9	3.3	0.63	1.84	0.1	0.4	-	-	-	-	-	-	1.06236
2	g	Amygdala eEPSC amplitude [pA]	ND	t-test	0.0001	7 / 6	24 / 23	97	399	79.9	239.8	16	50	-	-	-	-	-	-	1.70494
3		Amygdala calbindin [cells*cm-2]	ND	t-test	0.0357	16 / 12	-	179.842	225.227	44.753	61.487	11.555	17.75	-	-	-	-	-	-	0.85414
3		Amygdala calretin [cells*cm-2]	ND	t-test	0.26	16 / 12	-	37.704	42.287	8.402	12.308	2.1	3.711	-	-	-	-	-	-	0.423223
3		Amygdala GAD [cells*cm-2]	ND	t-test	0.268	15 / 13	-	124.094	133.153	22.276	19.659	5.752	5.452	-	-	-	-	-	-	0.429163
3		Amygdala parvalbumin [cells*cm-2]	ND	t-test	0.0286	17 / 14	-	95.699	119.189	31.113	24.253	7.546	6.482	-	-	-	-	-	-	0.831663
3		Amygdala NPY [cells*cm-2]	non-ND	Mann-Whitney Test	0.047	13 / 12	-	-	-	-	-	-	-	44.264	57.312	31.226	47.863	65.009	113.736	0.878438
4	b	FC freezing day 1 [%]	ND	t-test	0.0465*	18 / 23	-	61.081	66.53	11.873	8.389	2.8	1.749	-	-	-	-	-	-	0.526552
4	b	FC freezing day 2 [%]	ND	t-test	0.0153*	18 / 23	-	65.728	75.509	15.126	12.796	3.565	2.668	-	-	-	-	-	-	0.705706
4	b	FC freezing day 3 [%]	ND	t-test	0.00649*	18 / 23	-	60.036	70.543	15.07	10.769	3.552	2.245	-	-	-	-	-	-	0.819425
4	b	FC freezing day 4 [%]	ND	t-test	0.105	18 / 23	-	52.894	60.517	22.528	15.74	5.31	3.282	-	-	-	-	-	-	0.401223
4	d	Hippocampus mIPSC amplitude [pA]	ND	t-test	0.0397	8 / 9	10 /11	51.096	67.156	11.206	20.333	3.544	6.131	-	-	-	-	-	-	0.964816
4	d	Hippocampus mIPSC frequency [Hz]	ND	t-test	0.326	8 / 9	10 /11	2.155	2.592	0.882	1.084	0.279	0.327	-	-	-	-	-	-	0.439882
4	e	Hippocampus sIPSC amplitude [pA]	ND	t-test	0.0356	10 / 11	14 / 14	49.649	63.588	12.875	19.689	3.441	5.262	-	-	-	-	-	-	0.836147
4	e	Hippocampus sIPSC frequency [Hz]	non-ND	Mann-Whitney Test	0.024	10 / 11	14 / 14	-	-	-	-	-	-	2.9	4.133	2.017	3.229	3.358	5.008	0.807987
4	f	OML eIPSC amplitude [pA]	ND	t-test	0,00910	11 / 11	14 /11	21.169	34.981	6.102	16.875	1.631	5.088	-	-	-	-	-	-	1.14759
4	f	GCL eIPSC amplitude [pA]	ND	t-test	0.0167	7 / 8	10 / 12	57.706	94.432	26.925	36.985	8.514	10.677							1.11828
4	g	OML eIPSC PP ratio [%]	ND	t-test	0.0157	11 / 10	11/10	87.891	71.308	18.049	8.383	5.442	2.651	-	-	-	-	-	-	1.15893
4	g	GCL eIPSC PP ratio [%]	ND	t-test	0.0243	7 / 8	8 12	82.28	65.047	4.867	19.247	1.721	5.556	-	-	-	-	-	-	1.12273
4	h	Hippocampus mEPSC amplitude [pA]	non-ND	Mann-Whitney Test		6 / 7	11 / 15	-	-	-	-	-	-	14.497	13.51	14.49	12.475	17.419	15.513	0.351184
4	h	Hippocampus mEPSC frequency [Hz]	ND	t-test	0.00151	6 / 7	11 / 15	0.676	1.178	0.288	0.394	0.0867	0.102	-	-	-	-	-	-	1.41922
4	i	Hippocampus sEPSC amplitude [pA]	non-ND	Mann-Whitney Test	0.512	6 / 7	17 / 14	-	-	-	-	-	-	10.288	10.647	8.759	9.467	14.324	15.312	0.187393
4	i	Hippocampus sEPSC frequency [Hz]	non-ND	Mann-Whitney Test	0.039	6 / 7	17 / 14	-	-	-	-	-	-	1.2	1.683	0.842	1.325	1.708	20.79	0.775883
4	j	Hippocampus eEPSC amplitude [pA]	ND	t-test	0.00251	6 / 7	12 / 12	44.115	80.721	17.079	36.929	4.93	10.66	-	-	-	-	-	-	1.27236
4	k	Hippocampus eEPSC PP ratio [%]	non-ND	Mann-Whitney Test	0.034	6 / 7	13 / 11	-	-	-	-	-	-	106.445	139.136	94.518	109.329	115.793	148.909	0.806445
5		Hippocampus calbindin [cells*cm-3]	non-ND	Mann-Whitney Test	0.736	18 / 14	-	-	-	-	-	-	-	969.456	998.679	862.888	922.221	1142.29	1055.3	0.0561357
5		Hippocampus calretin [cells*cm-3]	non-ND	Mann-Whitney Test	0.512	18 / 14	-	-	-	-	-	-	-	896.121	861.087	790.957	792.182	1251.33	1105.66	0.364363
5		Hippocampus GAD [cells*cm-3]	ND	t-test	0.0209	18 /14	-	2666.77	3114.24	565.267	425.824	137.097	113.806	-	-	-	-	-	-	0.87816
5		Hippocampus parvalbumin [cells*cm-3]	ND	t-test	0.0434	15 / 13	-	3907.02	4318.1	430.344	591.324	111.114	164.004	-	-	-	-	-	-	0.804489
5		Hippocampus NPY [cells*cm-3]	non-ND	Mann-Whitney Test	0.008	18 / 16	-	-	-	-	-	-	-	6743.64	10044.6	5807.2	7659.93	8927.32	11538.4	0.714782
6	b	climbing time 3 mon [s]	non-ND	Mann-Whitney Test	0.138	8 / 8	-	-	-	-	-	-	-	13.25	11.975	2.659	2.066	0.94	0.73	0.787473
6	b	climbing time 7 mon [s]	non-ND	Mann-Whitney Test	0.042	17 / 18	-	-	-	-	-	-	-	20	15.5	15	10	24.5	18..25	0.691983
6	b	climbing time 14 mon [s]	non-ND	Mann-Whitney Test	0.015	17 / 19	-	-	-	-	-	-	-	29	20	21	17	47.5	29	0.670514
6	c	climbing score 14 mon	non-ND	Mann-Whitney Test	0.025	17 / 19	-	-	-	-	-	-	-	3	2	2	1	4	3	0.823212
6	c	correlation climbing time / score	-	Spearman Correlation	0,00000189	17 / 19	-	-	-	-	-	-	-	-	-	-	-	-	-	-
6	d	RotaRod 3 mon	non-ND	Mann-Whitney Test	0.081	12 / 18	-	-	-	-	-	-	-	258	300	233.3	260.5	300	300	0.461469
6	d	RotaRod 7 mon	non-ND	Mann-Whitney Test	0.587	13 / 18	-	-	-	-	-	-	-	300	292.7	228.6	189.825	300	300	0.302666
6	d	RotaRod 14 mon	ND	t-test	0.000339	17 / 21	-	228.169	272.667	41.725	27.247	10.12	5.946	-	-	-	-	-	-	1.30071
6	e	Open field distance [m]	non-ND	Mann-Whitney Test	<0.001	18 / 20	-	-	-	-	-	-	-	793.765	1495.04	435.233	1401.09	1307.01	1841.68	1.47181
7	b	Purkinje cell spikes ISI [s]	ND	t-test	0.00853	8 / 6	12 / 12	0.0431	0.0722	0.0169	0.0306	0.00488	0.00882	-	-	-	-	-	-	1.17727
7	b	Purkinje cell spikes [CV]	ND	t-test	0.624	8 / 6	12 / 12	0.268	0.3	0.179	0.127	0.0517	0.0367	-	-	-	-	-	-	0.206194
7	d	PC poststimulation jitter [SD]	non-ND	Mann-Whitney Test		8 / 6	12 / 13	-	-	-	-	-	-	2.381	1.096	1.799	0.613	4.106	1.806	1.2024
8		Cerebellar molecular layer GAD [cells*cm-3]	ND	t-test	0.00778	9 / 8	-	36148.2	53817.3	10195	7139.5	3853.34	3192.86	-	-	-	-	-	-	1.411
8		Cerebellar purkinje cell layer GAD [cells*cm-3]	ND	t-test	0.148	7 / 6	-	41697.5	50646.1	11062	9420.2	4181.1	3845.8	-	-	-	-	-	-	0.871
8		Cerebellar molecular layer parvalbumin [cells*cm-3]	non-ND	Mann-Whitney Test	1	7 / 8	-	-	-	-	-	-	-	89192.1	92602	83684.6	84090.4	107911	98233	0.45
8		Cerebellar granule cell layer NeuN [cells*cm-3]	ND	t-test	0.399	7 / 8	-	919294	879010	80327	84209	32793	31828	-	-	-	-	-	-	0.49
9	b	H-Reflex Depression 7 months 0.1 Hz [%]	ND	Two way ANOVA (Bonferroni t-test)	0.905	10 / 13	12 / 14	-4.571	3.562	23.246	19.499	6.711	5.211	-	-	-	-	-	-	0.0473745
9	b	H-Reflex Depression 7 months 0.3 Hz [%]	ND	Two way ANOVA (Bonferroni t-test)	0.976	10 / 13	12 / 14	21.559	21.306	21.369	23.362	6.169	6.244	-	-	-	-	-	-	0.0112592
9	b	H-Reflex Depression 7 months 0.5 Hz [%]	ND	Two way ANOVA (Bonferroni t-test)	0.64	10 / 13	12 / 14	37.453	33.507	33.587	40.475	9.696	10.817	-	-	-	-	-	-	0.108871
9	b	H-Reflex Depression 7 months 1 Hz [%]	ND	Two way ANOVA (Bonferroni t-test)	0.443	10 / 13	12 / 14	72.517	66.041	23.439	27.434	6.766	7.332	-	-	-	-	-	-	0.237809
9	b	H-Reflex Depression 7 months 2 Hz [%]	non-ND	Two way ANOVA (Bonferroni t-test)	0.819	10 / 13	12 / 14	-	-	-	-	-	-	100	100	81.964	82.357	100	100	0.100349
9	b	H-Reflex Depression 7 months 3 Hz [%]	non-ND	Two way ANOVA (Bonferroni t-test)	0.673	10 / 13	12 / 14	-	-	-	-	-	-	100	100	100	89.583	100	100	0.317646
9	b	H-Reflex Depression 7 months 5 Hz [%]	non-ND	Two way ANOVA (Bonferroni t-test)	0.924	10 / 13	12 / 14	-	-	-	-	-	-	100	100	100	100	100	100	0.0728776
9	b	H-Reflex Depression 7 months 10 Hz [%]	non-ND	Two way ANOVA (Bonferroni t-test)	0.873	10 / 13	12 / 14	-	-	-	-	-	-	100	100	98.026	100	100	100	0.20669
9	b	H-Reflex Depression 14 months 0.1 Hz[%]	ND	Two way ANOVA (Bonferroni t-test)	0.669	10 / 8	16 / 13	11.061	6.966	22.805	19.408	5.701	5.383	-	-	-	-	-	-	0.191695
9	b	H-Reflex Depression 14 months 0.3 Hz [%]	non-ND	Two way ANOVA (Bonferroni t-test)	0.458	10 / 8	16 / 13	-	-	-	-	-	-	3.618	12.5	-18.289	-3.333	17.235	19.524	0.15753
9	b	H-Reflex Depression 14 months 0.5 Hz [%]	ND	Two way ANOVA (Bonferroni t-test)	0.341	10 / 8	16 / 13	15.563	24.823	28.254	17.037	7.295	4.725	-	-	-	-	-	-	0.387012
9	b	H-Reflex Depression 14 months 1 Hz [%]	ND	Two way ANOVA (Bonferroni t-test)	0.479	10 / 8	16 / 13	39.093	32.317	25.137	32.343	6.284	8.97	-	-	-	-	-	-	0.237214
9	b	H-Reflex Depression 14 months 2 Hz [%]	ND	Two way ANOVA (Bonferroni t-test)	0.714	10 / 8	16 / 13	52.768	49.257	24.13	34.432	6.032	9.55	-	-	-	-	-	-	0.120398
9	b	H-Reflex Depression 14 months 3 Hz [%]	ND	Two way ANOVA (Bonferroni t-test)	0.914	10 / 8	16 / 13	65.078	64.043	28.393	26.702	7.098	7.406	-	-	-	-	-	-	0.0374265
9	b	H-Reflex Depression 14 months 5 Hz [%]	non-ND	Two way ANOVA (Bonferroni t-test)	0.988	10 / 8	16 / 13	-	-	-	-	-	-	75.255	75	56.65	51.677	100	100	0.00513247
9	b	H-Reflex Depression 14 months 10 Hz [%]	non-ND	Two way ANOVA (Bonferroni t-test)	0.847	10 / 8	16 / 13	-	-	-	-	-	-	100	100	85	73.08	100	100	0.106439
9	d	DRP amplitude 7 months [µV]	ND	t-test	0.28	8 / 8	14 / 27	112.828	91.507	45.941	27.795	16.242	9.827	-	-	-	-	-	-	0.561552
9	d	DRP fascilitation 7 months [3rd/1st]	ND	t-test	0.13	8 / 8	14 / 16	1.7	1.456	0.343	0.478	0.121	0.169	-	-	-	-	-	-	0.586521
9	d	DRP amplitude 14 months [µV]	non-ND	Mann-Whitney Test	0.68	9 / 6	17 / 10	-	-	-	-	-	-	0.0869	0.0612	0.0723	0.0454	0.154	0.108	0.545545
9	d	DRP fascilitation 14 months [3rd/1st]	ND	t-test	0.546	9 / 6	15 / 6	1.549	1.8	0.517	1.051	0.172	0.429	-	-	-	-	-	-	0.326959
F 1 S 1	a	Open field center visits 7 months [n]	ND	t-test	0.702	9 / 8	-	7.111	8.25	7.044	4.559	2.348	1.612	-	-	-	-	-	-	0.192
F 1 S 1	a	Open field center visits 7 months [time %]	non-ND	Mann-Whitney Test	0.361	9 / 8	-	-	-	-	-	-	-	1.727	4.834	0.321	1.964	10.8961	7.447	0.081
F 1 S 1	a	Open field distance7 months [m]	ND	t-test	0.532	9 / 8	-	1.782	1.542	0.825	0.709	0.275	0.251	-	-	-	-	-	-	0.321
F 1 S 1	b	EPM closed arm time 7 months [%]	ND	t-test	0.5	9 / 8	-	30.867	38.678	27.5	17.234	9.167	6.093	-	-	-	-	-	-	0.34
F 1 S 1	b	EPM open arm visits 7 months [n]	ND	t-test	0.753	9 / 8	-	15.111	13.625	11.973	5.63	3.991	1.99	-	-	-	-	-	-	0.159
F 1 S 1	b	EPM open arm distance 7 months [cm]	ND	t-test	0.879	9 / 8	-	328.369	342.305	212.822	146.713	70.941	51.871	-	-	-	-	-	-	0.09
F 2 S 1		Amgydadal in-out eIPSC 60 pA stim [pA]	ND	t-test	0.001	7 / 7	28 / 25	57	186	54.4	190.5	10	38	-	-	-	-	-	-	0.940278
F 2 S 1		Amgydadal in-out eIPSC 80 pA stim [pA]	ND	t-test	0.0001	7 / 7	28 / 25	83	226	66.2	131.1	13	26	-	-	-	-	-	-	1.40168
F 2 S 1		Amgydadal in-out eIPSC 100 pA stim [pA]	ND	t-test	0.001	7 / 7	28 / 25	143	304	115.2	195.2	22	39	-	-	-	-	-	-	1.01914
F 2 S 1		Amgydadal in-out eIPSC 120 pA stim [pA]	ND	t-test	0.002	7 / 7	28 / 25	177	393	134	244.1	25	48	-	-	-	-	-	-	1.11508
F 2 S 2		Amgydadal in-out eEPSC 40 pA stim [pA]	ND	t-test	0.0003	7 / 6	24 / 23	64	192	56.5	123	11	25	-	-	-	-	-	-	1.34714
F 2 S 2		Amgydadal in-out eEPSC 60 pA stim [pA]	ND	t-test	0.0001	7 / 6	24 / 23	97	399	79.9	239.8	16	50	-	-	-	-	-	-	1.70494
F 2 S 2		Amgydadal in-out eEPSC 80 pA stim [pA]	ND	t-test	0.0001	7 / 6	24 / 23	176	489	142.2	304.7	29	63	-	-	-	-	-	-	1.32593
F 2 S 2		Amgydadal in-out eEPSC 100 pA stim [pA]	ND	t-test	0.007	7 / 6	24 / 23	252	516	193.4	390.4	39	81	-	-	-	-	-	-	0.862773
F 3 S1		Amygdala NeuN [cells*cm-3]	ND	t-test	762	9 / 8	-	54137.7	55713.5	8005	12830.4	4536	2668	-	-	-	-	-	-	0.147
F 4 S 1		Hippocampus in-out eEPSC 30 pA stim [pA]	non-ND	Two way ANOVA (Bonferroni t-test)	0.569	6 / 7	12 / 12	-	-	-	-	-	-	18.212	19.469	9.999	17	31.31	29.869	0.378176
F 4 S 1		Hippocampus in-out eEPSC 50 pA stim [pA]	ND	Two way ANOVA (Bonferroni t-test)	0.922	6 / 7	12 / 12	31.213	32.201	13.813	14.63	3.987	4.223	-	-	-	-	-	-	0.0694436
F 4 S 1		Hippocampus in-out eEPSC 75 pA stim [pA]	ND	Two way ANOVA (Bonferroni t-test)	0.032	6 / 7	12 / 12	40.148	63.271	16.366	33.604	4.725	9.701	-	-	-	-	-	-	0.874882
F 4 S 1		Hippocampus in-out eEPSC 100 pA stim [pA]	ND	Two way ANOVA (Bonferroni t-test)	< 0.001	6 / 7	12 / 12	44.115	80.721	17.079	36.929	4.93	10.66	-	-	-	-	-	-	1.27236
F 4 S 1		Hippocampus in-out eEPSC 150 pA stim [pA]	ND	Two way ANOVA (Bonferroni t-test)	< 0.001	6 / 7	12 / 12	48.868	83.449	20.806	37.215	6.006	10.743	-	-	-	-	-	-	1.14703
F 4 S 1		Hippocampus in-out eEPSC 200 pA stim [pA]	ND	Two way ANOVA (Bonferroni t-test)	< 0.001	6 / 7	12 / 12	44.694	87.658	19.999	35.003	5.773	10.105	-	-	-	-	-	-	1.50713
F 5 S 1		Hippocampus calbindin CA3 [cells*cm-3]	ND	t-test	0.63	17 / 14	-	979.029	944.727	195.872	194.693	47.506	52.02	-	-	-	-	-	-	0.18
F 5 S 1		Hippocampus calbindin CA1 [cells*cm-3]	non-ND	Mann-Whitney Test	0.439	17 / 14	-	-	-	-	-	-	-	988.847	1050.27	833.47	943.28	1230.23	1140.3	0.08
F 5 S 1		Hippocampus calretin CA3 [cells*cm-3]	non-ND	Mann-Whitney Test	0.171	17 / 14	-	-	-	-	-	-	-	839.563	766.058	754.105	644.309	1267	1049	0.171
F 5 S 1		Hippocampus calretin CA1 [cells*cm-3]	non-ND	Mann-Whitney Test	0.197	17 / 14	-	-	-	-	-	-	-	1007.36	920.05	864.02	791.33	1320.51	1027.13	1.103
F 5 S 1		Hippocampus calretin DG [cells*cm-3]	ND	t-test	0.78	17 / 14	-	963.12	1009.57	486.51	418.51	117.9	111.85	-	-	-	-	-	-	0.1
F 5 S 1		Hippocampus GAD CA3 [cells*cm-3]	ND	t-test	0.0828	17 / 14	-	2818.4	3167.7	767.9	553.5	186.252	147.9	-	-	-	-	-	-	0.521
F 5 S 1		Hippocampus GAD CA 1 [cells*cm-3]	ND	t-test	0.00399	17 / 14	-	2565.3	3070.3	502.7	476.6	121.9	127.4	-	-	-	-	-	-	1.03
F 5 S 1		Hippocampus parvalbumin CA3 [cells*cm-3]	ND	t-test	0.0233	17 / 14	-	5177.9	5796.5	764.2	761.8	197.3	219.9	-	-	-	-	-	-	0.81
F 5 S 1		Hippocampus parvalbumin CA1 [cells*cm-3]	non-ND	Mann-Whitney Test	0.575	17 / 14	-	-	-	-	-	-	-	3965.8	4011.1	3525.6	3569.9	4515.9	4719.6	0.165
F 5 S 1		Hippocampus parvalbumin DG [cells*cm-3]	ND	t-test	0.233	17 / 14	-	2869.5	2654.8	910	475.5	234	137.3	-	-	-	-	-	-	0.29
F 5 S 1		Hippocampus NPY CA3 [cells*cm-3]	non-ND	Mann-Whitney Test	0.048	17 / 14	-	-	-	-	-	-	-	9957.5	12011.6	7542.2	10262.7	12057.3	17310.7	0.65
F 5 S 1		Hippocampus NPY [cells*cm-3]	non-ND	Mann-Whitney Test	0.381	17 / 14	-	-	-	-	-	-	-	5420.9	6147.1	4467.2	4896.5	7620.1	8974.9	0.21
F 5 S 1		Hippocampus NPY [cells*cm-3]	non-ND	Mann-Whitney Test	0.132	17 / 14	-	-	-	-	-	-	-	6426.7	8858.2	5915.2	6616.6	8247.3	12047.2	0.52
F 5 S 2		Hippocampus NeuN CA3 [cells*cm-3]	non-ND	Mann-Whitney Test	0.413	9 / 8	-	-	-	-	-	-	-	254671	272088	234833	250332	287943	296926	0.48
F 5 S 2		Hippocampus NeuN CA1 [cells*cm-3]	ND	t-test	0.251	9 / 8	-	340470	372373	57917.7	51500.3	19305.9	18208.1	-	-	-	-	-	-	0.582
F 5 S 2		Hippocampus NeuN [cells*cm-3]	ND	t-test	0.762	9 / 8	-	54137.7	55713.5	8005	12830.4	2668.3	4536.2	-	-	-	-	-	-	0.15
F 6 S 1		forelimb grip strength 3 months [g]	ND	t-test	0.541	12 / 11	-	192.559	210.838	69.6	71.103	20.985	20.526	-	-	-	-	-	-	0.259941
F 6 S 1		forelimb grip strength 7 months [g]	ND	t-test	0.552	12 / 12	-	163.875	178.625	67.691	50.61	14.61	19.541	-	-	-	-	-	-	0.249883
F 6 S 1		forelimb grip strength 14 months [g]	ND	t-test	0.343	18 / 22	-	165.205	186.222	73.76	62.176	15.726	14.655	-	-	-	-	-	-	0.305395
F 6 S 2		rigth stride length 7 mon [cm]	ND	t-test	0.4	10 / 10	-	6.4	6.6	1.13	0.54	0.36	0.17	-	-	-	-	-	-	0.265
F 6 S 2		left stride length 7 mon [cm]	non-ND	Mann-Whitney Test	0.85	10 / 10	-	-	-	-	-	-	-	6.4	6.1	6.2	5.9	6.7	6.9	0.24
F 6 S 2		step width 7 mon [cm]	ND	t-test	0.08	10 / 10	-	3.2	2.9	0.32	0.37	0.1	0.12	-	-	-	-	-	-	0.818
F 6 S 2		angle between hind feet 7 mon [°]	ND	t-test	0.562	10 / 10	-	33.5	31.9	6.6	4.7	2.1	1.5	-	-	-	-	-	-	0.26
F 6 S 2		rigth stride length 14 mon [cm]	ND	t-test	0.408	10 / 10	-	6.1	6.3	0.47	0.63	0.15	0.19	-	-	-	-	-	-	0.59
F 6 S 2		left stride length 14 mon [cm]	ND	t-test	0.569	10 / 10	-	7.9	8.7	2.91	3.28	0.92	1.04	-	-	-	-	-	-	0.26
F 6 S 2		step width 14 mon [cm]	ND	t-test	0.435	10 / 10	-	3.2	2.9	0.32	0.37	0.1	1.12	-	-	-	-	-	-	0.8
F 6 S 2		angle between hind feet 14 mon [°]	ND	t-test	0.562	10 / 10	-	33.5	31.9	6.62	4.7	2.09	1.49	-	-	-	-	-	-	0.28
F 9 S 1		calb+ dorsal horn [cells*mm-2]	ND	t-test	0.734	6 / 7	-	39.523	47.815	48.922	37.022	19.972	13.993	-	-	-	-	-	-	0.193545
F 9 S 1		parv+ dorsal horn [cells*mm-2]	ND	t-test	0.168	6 / 7	-	19.376	12.945	9.266	5.653	3.502	2.308	-	-	-	-	-	-	0.85589
F 9 S 1		parv+ ventral horn [cells*mm-2]	ND	t-test	0.959	6 / 7	-	16.125	16.341	6.709	6.321	2.536	3.16	-	-	-	-	-	-	0.0330503
